# Supplementary material for: Early-life gut microbiota assembly patterns are conserved between laboratory and wild mice
Source: Commun Biol. 2024 Nov 7;7:1456. doi: 10.1038/s42003-024-07039-y (PMC11543677; doi:10.1038/s42003-024-07039-y)
Supplement: Supplementary file 5 — Supplementary Data 3 [file 42003_2024_7039_MOESM5_ESM.gz]

Archive with 1 entries (1 files):
- 42003_2024_7039_MOESM5_ESM
